# Supplementary material for: Exposure to RF-EMF Alters Postsynaptic Structure and Hinders Neurite Outgrowth in Developing Hippocampal Neurons of Early Postnatal Mice
Source: Int J Mol Sci. 2021 May 19;22(10):5340. doi: 10.3390/ijms22105340 (PMC8159076; doi:10.3390/ijms22105340)
Supplement: Supplementary file 1 [file ijms-22-05340-s001.zip]

Archive with 1 entries (1 files):
- ijms-1148911-supplementary.pdf
